# Supplementary material for: Does Self-Perceived Diet Quality Align with Nutrient Intake? A Cross-Sectional Study Using the Food Nutrient Index and Diet Quality Score
Source: Nutrients. 2023 Jun 12;15(12):2720. doi: 10.3390/nu15122720 (PMC10305402; doi:10.3390/nu15122720)
Supplement: Supplementary file 1 [file nutrients-15-02720-s001.zip]

Archive with 1 entries (1 files):
- nutrients-2428849-supplementary.pdf
